# Supplementary material for: Comprehensive Lichenometabolomic Exploration of Ramalina conduplicans Vain Using UPLC-Q-ToF-MS/MS: An Identification of Free Radical Scavenging and Anti-Hyperglycemic Constituents
Source: Molecules. 2022 Oct 9;27(19):6720. doi: 10.3390/molecules27196720 (PMC9570585; doi:10.3390/molecules27196720)
Supplement: Supplementary file 1 [file molecules-27-06720-s001.zip]

Archive with 1 entries (1 files):
- molecules-1905222-supplementary.pdf
